# Supplementary material for: Whey Derivatives and Galactooligosaccharides Stimulate the Wound Healing and the Function of Human Keratinocytes through the NF-kB and FOXO-1 Signaling Pathways
Source: Nutrients. 2022 Jul 14;14(14):2888. doi: 10.3390/nu14142888 (PMC9319648; doi:10.3390/nu14142888)
Supplement: Supplementary file 1 [file nutrients-14-02888-s001.zip]

Archive with 1 entries (1 files):
- nutrients-1809820-supplementary.pdf
